# Supplementary material for: Reversible Protein Capture and Release by Redox-Responsive Hydrogel in Microfluidics
Source: Polymers (Basel). 2022 Jan 10;14(2):267. doi: 10.3390/polym14020267 (PMC8780672; doi:10.3390/polym14020267)
Supplement: Supplementary file 1 [file polymers-14-00267-s001.zip]

Archive with 1 entries (1 files):
- polymers-1530519-Revised Supplementary Information.pdf
